# Supplementary material for: Cross-sectional analysis of potential risk factors of the pineal gland calcification
Source: BMC Endocr Disord. 2023 Feb 28;23:49. doi: 10.1186/s12902-023-01301-w (PMC9972749; doi:10.1186/s12902-023-01301-w)
Supplement: Supplementary file 2 — Additional file 2. [file 12902_2023_1301_MOESM2_ESM.zip]

Archive with 2 entries (2 files):
- supp. figure 1.pdf
- __MACOSX/._supp. figure 1.pdf
